# Supplementary material for: Bayesian interval estimations for the mean of delta-three parameter lognormal distribution with application to heavy rainfall data
Source: PLoS One. 2022 Apr 14;17(4):e0266455. doi: 10.1371/journal.pone.0266455 (PMC9009634; doi:10.1371/journal.pone.0266455)
Supplement: S1 Data — (XLSX) [file pone.0266455.s002.xlsx]

## Sheet: Data
Weekly natural rainfall data
125.3
160.1
118.5
148.8
50
66.7
52.6
131.1
45.2
0
25.2
106.5
0
0
50.1
76.8
71.8
31.4
0
32.9
34.5
26.8
83.4
189.1
179.3
309.7
206.6
114.9
283.1
61.5
25
18
15
16.6
46
14.5
15
24.7
23
8.1
20.8
122.8
228.6
10.2
107.4
0
26.9
26.2
17.7
15.6
22.9
34.1
27
9.1
46.1
34.6
0
25.8
18.2
15.1
8.5
0
